# Supplementary material for: Inpatients’ opinions on a hospital in Portugal
Source: F1000Res. 2013 Feb 13;2:49. [Version 1] doi: 10.12688/f1000research.2-49.v1 (PMC3901457; doi:10.12688/f1000research.2-49.v1)
Supplement: Questionnaire — Raw data showing characteristics of patients, respondents and their responses to the questionnaire. [file f1000research-2-1199-s0000.tgz]

Archive with 1 entries (1 files):
- Base_dados__artigo.csv
