# Supplementary material for: Inpatients’ opinions on a hospital in Portugal
Source: F1000Res. 2013 Feb 13;2:49. [Version 1] doi: 10.12688/f1000research.2-49.v1 (PMC3901457; doi:10.12688/f1000research.2-49.v1)
Supplement: Questionnaire — Raw data showing characteristics of patients, respondents and their responses to the questionnaire. [file f1000research-2-1199-s0000.tgz › Base_dados__artigo.csv]

Characteristic of patients						Characteristic of respondents							Responses of questionnaire
NºRegistry	admission day	discharge day	Long Stay	SEX	Age	Nº Qes	Age	Sex	Marital status	Schooling	Occupation	Respondents	1.1	1.2	1.3	2.1	2.2	2.3	3.1	3.2	3.3	3.4	4.1	4.2	5.1	5.2	5.3	6	7	8.1	8.2	9.1	9.2	10
1	24-Aug	10-Sep	17	f	74	1	74	f	1	4	3	1	5	5	5	4	4	3	5	5	5	5	5	5	4	4	4	4	4	3	4	4	5	3
5	19-Aug	2-Sep	14	m	82	5	60	f	4	6	5	2	5	5	5	5	5	5	5	5	5	5	5	5	4	3	4	4	3	3	2	2	3	2
9	24-Aug	6-Sep	13	m	75	9	75	m	1	7	5	1	5	4	5	4	4	4	5	4	5	5	5	5	4	5	4	5	4	4	5	4	4	4
10	13-Aug	5-Sep	23	m	81
11	1-Aug	5-Sep	35	m	80
14	24-Aug	1-Sep	8	f	74	14	78	m	1	4	5	2	4	5	3	4	2	2	4	3	4	4	4	4	4	4	3	4	4	3	4	2	3	3
18	31-Aug	15-Sep	15	m	55	18	55	m	1	6	1	1	5	4	5	5	3	3	5	5	5	5	4	5	5	5	1	5	3	2	4	5	5	5
21	2-Sep	9-Sep	7	m	62	21	62	m	1	9	5	1	5	3	3	3	2	2	5	5	5	5	4	4	3	4	2	4	3	3	2	2	2	2
22	1-Sep	18-Sep	17	m	80	22	80	m	1		5	1	4	4	4	4	3	2	5	5	5	5	5	5	3	4	3	4	3	2	2	2	3	2
24	6-Sep	12-Sep	6	m	76	24	76	m	1	4	5	1	5	4	5	5	5	4	4	5	4	4	3	3	4	5	5	0	2	5	5	5	4	5
26	5-Sep	15-Sep	10	m	80	26	80	m		4	5	1	5		5	5	5	5	5	5	5	5	5	5	5	5	5	5	5	5	5	5	5	5
28	6-Sep	12-Sep	6	f	89	28	91	m	3	4	5	2	3	3	4	3	3	3	2	2	3	2	2	3	3		2	3	3			3	3
29	7-Sep	14-Sep	7	m	76	29	76	m	1	4	5	1	5	5	5	5	3	5	5	5	5	5	5	5	5	2	5	5	3	2	4	4	4	4
30	9-Sep	23-Sep	14	m	79	30	79	m	1	5	1	3	4	5	3	3	4	3	5	5	4	4	5	5	3	5	5			5	5	3	5	5
32	12-Sep	20-Sep	8	f	70	32	70	f	3	3	5	1	4	4	4	4	3	3	4	4	4	4	4	4	4	3	4	4	4	3	4	3	3	3
33	10-Sep	15-Sep	5	m	42	33	42	m	1	12	6	1	5	5	5	5	5	5	5	5	5	5	5	5	5	5	5	5	5	3			4	4
34	2-Sep	12-Sep	10	m	66	34	66	m	1	4	5	1	5	5	5	5	4	4	5	5	5	5	5	5	5	3	5	5	5	3		5	5	5
35	11-Sep	27-Sep	16	m	68	35	26	m	1		2	3	4	4	3	4	3	4	5	4	3	4	3	3	3	3	3	3	4	4		3	3	3
36	12-Sep	20-Sep	8	m	79
39	14-Sep	22-Sep	8	f	57	39	57	f	1	1	2	1	4	4	4	3	3	3	4	4	4	4	4	4	4	4	4	4	4	4	4	3	3	3
44	15-Sep	29-Sep	14	m	76	44	76	m	1		5	1	4	4	4	3	3	4	2	2	4	3	5	5	4	4	4	5	4	4	4		4	4
49	22-Sep	28-Sep	6	m	77	49	68	f	1	3	3	2	5	5	5	4	4	4	5	5	5	5	5	5	5	5	5	5	5	5	5	5	5	5
100	25-Aug	6-Sep	12	m	51	100	51	m	4	16	2	1	5	5	5	5	5	4	5	5	5	5	5	5	5	5	5	5	5	4	5	3	5	3
107	31-Aug	4-Sep	4	f	18
110	6-Sep	10-Sep	4	f	19	110	19	f	2	12	4	1	4	4	4	4	3	3	4	4	3	3	4	5	4	4	4	4	0	3	3	2	3	3
112	7-Sep	12-Sep	5	m	71	112	71	m	1		5	1	5	5	5	5	5	5	5	5	5	5	5	5	5	5	5	5	5	4	5	4	5	5
113	8-Sep	12-Sep	4	f	78	113	78	f	3	3	5	1	5	5	5	5	5	5	5	5	5	5	5	5	5	5	5	5		5	4	5	5	5
115	8-Sep	13-Sep	5	f	34	115	34	f	1	12	1	1	4	4	4	4	4	4	4	4	4	4	4	4	4	4	4	4	4	4	4	4	4	4
118	12-Sep	15-Sep	3	f	67	118	67	f	1	4	5	1	4	4	4	4	4	4	4	4	4	4	4	4	4	4	4	4	0	4	0	0	0	0
123	16-Sep	23-Sep	7	f	85	123	85	f	3	7	6	1	5	5	5	5	5	5	5	5	5	5	5	5	5	5	5		3	4		3	5	5
124	16-Sep	21-Sep	5	f	84	124	84	f	3	16	3	1	5	5	5	5	5	4	5	5	5	5	5	5	5	5	5	5	5		4	5	5	5
150	30-Aug	1-Sep	2	f	53
151	31-Aug	8-Sep	8	m	59	151	68	f	1	6	5	2	5	5	5	5	5	5	5	5	5	5	5	5	5	5	5	5	5	5	5	5	5	5
152	2-Aug	12-Sep	41	f	76	152	44	m	1	12	1	2	4	4	5	5	5	3	5	5	5	5	4	5	5	5	4	5	4	3	4	5	5	5
157	31-Aug	6-Sep	6	m	75
159	1-Sep	6-Sep	5	m	83	159	51	f	1	12	1	2	4	4	4	5	5	5	5	5	5	5	5	5	5	5	5	5	4	4	5	4	5	5
160	2-Sep	7-Sep	5	m	57
161	3-Sep	9-Sep	6	f	84	161	84	f	3	0	5	1	4	4	4	4	4	3	4	4	4	4	4	5	4	5	4	4	4	4	4	3	4	4
162	3-Sep	6-Sep	3	m	84
163	4-Sep	14-Sep	10	m	63	163	63	m	1	9	5	1	4	4	4	4	4	4	4	5	4	4	4	5	5	4	4	4	0	4	4	3	4
164	4-Sep	15-Sep	11	f	78
165	6-Sep	15-Sep	9	m	79
166	6-Sep	13-Sep	7	m	70
167	7-Sep	12-Sep	5	f	75	167	79	m	1	4	5	2	4	4	5	5	5	3	4	4	5	5	5	5	4	4	4	5	4	5	4		4
168	10-Sep	22-Sep	12	f	74	168	74	m	1	10	1	2	2	5	5	5	5	5	5	4	3	3	4	4	4	4	4	5	3	3	3	3	3	3
169	12-Sep	21-Sep	9	m	78	169	78	m	1	4	6	1	4	4	5	5	4	4	5	4	5	5	5	5	5	5	5	4	4	4			2	2
171	14-Sep	21-Sep	7	m	85	171	85	m	1	4	5	1	4	4	4	4	4	4	4	4	4	5	4	5	4	4	4	5	5	4	4	4	5	4
174	16-Sep	23-Sep	7	m	34
175	17-Sep	22-Sep	5	m	75	175	75	m	1	4	5	1	5	5	5	5	5	5	5	5	5	5	5	5
176	17-Sep	21-Sep	4	f	68	176	68	f	1	4	3	1	4	4	5	5	5	5	4	4	4	4	4	4	5	5	5	4	4	4	4	3	4	4
177	21-Sep	23-Sep	2	f	75
178	21-Sep	29-Sep	8	f	70
179	22-Sep	28-Sep	6	f	49
185	23-Sep	28-Sep	5	m	73	185	73	m	1	4	5	1	5	5	5	5	5	5	5	5	5	5	5	5	5	5	5	5	5	5	5	5	5	5
186	24-Sep	28-Sep	4	m	53	186	53	f	1	6	1	1	5	5	5	5	5	5	5	5	5	5	5	5	5	5	5	5	5	5	5	5	5	5
189	25-Sep	28-Sep	3	m	65	189	65	m	1	12	1	1	4	4	5	4	4	3	4	4	5	5	5	5	4	3	4	2	1	4	4	3	4	3
202	20-Aug	7-Sep	18	f	69	202	69	m	1	16	5	2	5	5	5	5	4	4	4	4	5	4	5	4	5	4	4	5	5	4	4		4	4
209	24-Aug	9-Sep	16	m	79	209	79	m	1		5	1	5	5	4	5	5	5	5	5	5	5	5	5	5	5	3	5	5	5	5	4	5	3
211	5-Aug	5-Sep	31	m	88
213	18-Aug	9-Sep	22	m	82	213	82	m	4	4	5	1	4	4	4	5	4	2	4	4	5	5	4	5	4	4	4		5		4		5
217	29-Aug	14-Sep	16	f	64	217	64	f	1	9	5	1	5	5	5	5	5	3	5	5	5	5	5	5	4	4	3	5	3	4	4	4	4	4
223	23-Aug	7-Sep	15	f	82
226	27-Aug	26-Sep	30	m	79	226	43	m	2	11	1	2	3	3	3	4	3	3	4	3	3	4	4	4	4	4	4	4	4	4	4	3	3	0
231	11-Aug	1-Sep	21	f	59	231	59	f	1		3	1	5	5	5	5	5	4	5	5	4	4	5	5	5	4	5	5	5	4	0	4	5	4
232	5-Aug	4-Sep	30	f	78	232	71	f	1	3	3	2	4	4	5	4	5	5	4	4	5	5	5	5	4	4	5	5	5	4	5	4	5	5
234	30-Aug	4-Sep	5	f	29	234	29	f	2	19	1	1	5	5	5	3	3	3	5	5	5	5	5	5	3	5	5	3	3	3	0	1	3	1
238	1-Sep	5-Sep	4	m	52	238	52	m	1	3	2	1	5	5	5	5	5	5	5	5	5	5	5	5	5	5	5	5	5	5	5	5	5	5
247	6-Sep	12-Sep	6	m	43	247	43	m	2	19	1	1	4	4	4	4	4	4	4	4	4	4	4	4	4	4	4	4	4	3	4	4	4	4
251	5-Sep	29-Sep	24	f	92
252	5-Sep	13-Sep	8	f	74
255	8-Sep	14-Sep	6	f	64	255	64	f	1	4	3	1	4	4	4	5	5	4	4	4	5	5	4	5	5	5	5	4	4	4		5	4	2
266	9-Sep	23-Sep	14	f	60	266	60	f	1	1	5	1	4	4	4	5	4	3	4	3	5	4	5	5	5	4	5	5	4	4	4	3	4	4
267	10-Sep	22-Sep	12	m	77	267	77	m	1		5	1	5			5	5	3	5		3	5	5	5	5	3	4	5		3		2	4	2
268	13-Sep	23-Sep	10	f	71
272	15-Sep	27-Sep	12	m	68	272	68	m	1	4	5	1	5		4	5	5		5		5	5	4	4	5	5	4		5	5	5	5
273	14-Sep	17-Sep	3	f	21	273	21	f	2	15	4	1	4	4	3	3	4	4	4	4	5	5	4	4	4	4	4	4	4	3	4	3	3	4
274	15-Sep	21-Sep	6	m	66	274	66	m	1	4	5	1	5	5	5	5	5	5	5	5	5	5	5	5	5	4	5	5		4			3
275	14-Sep	27-Sep	13	m	80	275	47	m	1	12	1	2	4	4	4				4	3	5	5	4	4	4	4	4	4	4	4	3	3	4	4
276	12-Sep	20-Sep	8	f	75	276	75	f	3	3	5	1	5			5			4				4	4	4	4	4	3	3	4				4
282	13-Sep	21-Sep	8	f	45	282	45	f	1	12	1	1	5	5	5	5	2	2	5	5	5	5	5	5	5	5	5	5		4	5	1	5	1
283	19-Sep	30-Sep	11	m	68	283	68	m	1	4	5	1	5	4	5	4	5	5	5	4	5	5	5	5	5	3	4	5	5	3	5	3	5	3
285	20-Sep	28-Sep	8	m	33
294	27-Sep	30-Sep	3	m	60	294	60	m	1	4	5	1	4	4	4	5	3	3	5	3	5	5	4	4	5	5	5	4	3	3	3	3	4	5
295	21-Sep	28-Sep	7	f	78
300	22-Aug	1-Sep	10	f	44	300	44	f	1		1	1	4	4	4	3	4	3	5	5	5	5	4	4	3	3	3	4	3	4	3	3	4	3
301	31-Aug	5-Sep	5	m	65	301	65	m	1	4	1	1	3	4	5	3	3	4	4	4	5	5	5	5	5	5	5	3	4	4	0	3	4	3
303	9-Aug	1-Sep	23	f	89	303	89	f	2		5	1	4	4	4	3	3	4	5	4	5	5	3	3
305	27-Aug	2-Sep	6	f	80	305	52	f	3	0	5	2	5	5	5	5	5	5	5	5	4	5	5	5	5	4	5	5	5	4	5	5	5	5
306	22-Aug	2-Sep	11	m	61	306	61	m	4	4	5	1	5	5	5	5	5	5	5	5	5	5	5	5	5	5	5	5	5	5	5	4	5	5
309	22-Aug	5-Sep	14	f	82	309	57	f	1	4	5	2	4	4	4	5	3	2	3	2	2	3	4	4	4	4	3	4	4	3	2	2	3	3
314	31-Aug	6-Sep	6	m	89	314	87	f	1	4	5	2	5	4	5	5	4	4	4	4	4	4	5	5	5	5	5	5	5	5	5	4	4	4
315	25-Aug	6-Sep	12	f	73	315	73	f	1	8	5	1	4	4	4	4	4	4	4	4	4	4	4	4	4	4	4	4	4	3	3	3	4	3
317	23-Aug	7-Sep	15	f	30	317	30	f	2	8	1	1	4	5	5	4	5	5	5	5	5	5	5	5	4	3	4	4	4	4	4	4	4	4
318	2-Sep	7-Sep	5	m	65	318	65	m	1	4	6	1	4	4	4	4	4	4	4	4	4	4	4	4	4	4	4	4	4	2	2	3	3	3
319	2-Sep	7-Sep	5	f	79	319	79	f	1	7	5	1	4	4	4	4	4	4	5	5	5	5	4	5	5	5	5	4	4	5	5	4	5	5
322	28-Aug	8-Sep	11	f	71	322	73	m	3		5	2	5	5	5	5	5	5	5	5	1	4	5	5	5	4	4	4	4	4	5	4	4	4
325	5-Sep	9-Sep	4	f	75	325	77	m	1		5	2	5	5	5	5	5	5	5	5	5	5	5	5	5	5	5	5	5	5	5	5	5	5
326	5-Sep	9-Sep	4	f	30	326	30	f	1	9	1	1	3	4	4	4	4	4	4	3	3	3	3	3	4	4	4	4	3	3	4	2	3	3
332	7-Sep	13-Sep	6	f	71	332	71	f	1		5	2	4	5	5	4	3	3	4	4	4	5	5	5	5	5	5	3	1	4	4	4	4	4
333	22-Aug	13-Sep	22	f	82	333	82	f	3	0	5	1	5	5	5	5	4	3	5	5	4	5	5	5	5	5	3	5	5	5	5	4	5	4
343	6-Sep	16-Sep	10	f	69	343	69	f	1	4	5	1	5	5	5	5	5	5	5	5	5	5	5	5	5	5	5	5	5	5	4	3	3	5
352	16-Sep	21-Sep	5	f	60	352	52	f	1	4	5	2	5	5	5	5	5	5	5	5	5	5	5	5	5	5	5	5		4	4		5	5
353	17-Sep	21-Sep	4	f	49	353	49	f	1	9	3	1	5	5	5	5	5	5	5	5	5	5	5	5	5	5	5	5	5	4	5	5	5	5
354	7-Sep	21-Sep	14	m	78	354	74	f	1	2	5	4	4	4	4	4	4	4	4	4	4	4	4	4	4	4	4	4	4	4	4	4	4	4
358	9-Sep	22-Sep	13	m	79	358	79	m	1	16	5	1	5	5	5	5	4	4	5	5	4	5	5	4	4	4	4	5		4		5	5	5
360	19-Sep	23-Sep	4	m	89	360	89	m	4	4	5	1	5	5	5	5	3	4	5	5	5	5	5	5	5	5	5	4	4	3		3	3
365	7-Aug	26-Sep	50	f	67	365	67	f	1	4	5	1	5	5	5	5	5	5	5	5	5	5	5	5	5	3	5	5	5	3	5		4
366	9-Sep	26-Sep	17	m	57	366	57	m	1	12	5	1	5	5	5	5	5	5	5	5	5	5	5	5	5	5		5	5	3	5	5	4	3
367	19-Sep	26-Sep	7	m	75	367	75	m	3	4	5	1	4	3	4	4	4	4	4	4	4	4	4	4	4	4	4	4		1	2	4	4
370	15-Aug	2-Sep	18	m	62	370	62	m	3	7	2	1	4	4	4	3	3	2	4	4	4	4	4	4	4	4	4	1	3	4	4	4	4	4
372	2-Sep	7-Sep	5	m	76	372	76	m	1	3	5	1	4	4	4	5	3	5	5	5	5	5	5	5	5	4	4	5	4	5	4	3	4	2
374	22-Aug	9-Sep	18	m	33	374	33	m	1	10	1	1	4	4	4	3	4	3			4		4	4	4	4	4	4	4	4	4	4	4	4
375	16-Aug	9-Sep	24	m	39	375	39	m	1		1	1	4			4			5	5	5	5	4	4	4	4	3	4	4	3	4	3		4
378	5-Sep	15-Sep	10	f	45	378	46	m	1	4	1	2	3	3	3	5	4	4	0	3	5	4	5	5	5	5	4	4	4	4	5	4	4	4
379	18-Sep	21-Sep	3	m	52	379	52	m	4	4	5	1	4	4	4	4	4	4	4	4	4	4	4	4	4	4	4	4	4	4	4	4	4	4
381	17-Sep	22-Sep	5	m	83	381	83	m	1	14	5	1	5	5	5	5	4	4	5	5	5	5	4	4	5	4	4	5	4	4	4	4	5	4
382	10-Sep	16-Sep	6	m	41	382	41	m	4		2	1	4	5	4	4	4	4	4	4	4	5	5	5	4	4	5	5	4	4		4	4	4
383	17-Sep	26-Sep	9	m	29	383	29	m	2	12	1	1	3	4	4	4	4	4	5	5	5	5	4	4	4	4	4	4	4	4	4	4	4	3
384	20-Sep	26-Sep	6	m	39	384	39	m	1	8	1	1	4	4	4	4	5	5	5	5	5		4	4	3	3	3	4	4	3	4	3	4	4
385	22-Sep	26-Sep	4	m	19	385	19	m	2	12	2	1	4	4	4	4	3	3	5	5	5	4	3	4	4	4	4	4	4	3	3	3	4	3
386	26-Sep	30-Sep	4	f	21	386	21	f	2	6	1	1	5	5	5	5	5	5	5	5	5	5	5	5	5	5	5	5	5	5	5	5	5	5
387	23-Sep	28-Sep	5	m	24	387	24	m	2	12	2	1	5	5	5	5	5	5	5	5	5	5	5	5	5	5	4	5	4	5		5	5	4
3376	19-Sep	30-Sep	11	f	75	3376	75	f	3	4	5	1	4	4	4	5	5	5	5	4	4	5	5	5	5	5	5	5	5	5		4	4	4
121	15-Sep	28-Sep	13	f	45	121	45	m	4	9	2	2	4	4	4	4	4	4	4	4	4	4	4	4	4	4	4	4	4	4	4	4	4	4
3	30-Aug	7-Sep	8	m	70
201	19-Aug	1-Sep	13	m	85
214	24-Aug	2-Sep	9	m	51	214	53	m	1	6	1	2	5	5	5	5	5	5	5	5	5	5	5	5	5	5	5	5	5	5	5	5	5	5
304	24-Aug	1-Sep	8	f	86	304	60	f	1	7	5	2	4	4	4	4	4	4	4	4	4	4	4	4	4	4	4	4		4	4	4	4	4
117	11-Sep	14-Sep	3	f	21	117	21	f	2	9	1	1	4	4	5	5	5	4	4	4	5	5	5	4	4	5	4	4	5	5	4	4	4	3
127	19-Sep	22-Sep	3	f	38	127	38	f	1	9	1	1	5	5	5	5	5	5	4	4	4	4	5	5	5	5	5	5	4	5	5	4	4	4
200	30-Aug	27-Sep	28	m	57	200	27	f	2	9	6	2	5	4	5	5	5	5	5	3	5	5	3	5	5	4	3	5	5	4	4	3	4	3
206	2-Aug	28-Sep	57	m	88	206	59	m	4		6	2	3	3	3	3	3	3	3	3	3	3	3	3	3	3	3	3	3	3	3	3	3	3
215	19-Aug	7-Sep	19	f	79	215	81	m	1	4	5	2	3	4	4	4	4	4	4	4	4	2	4	4	5	5	4	4	4	5	4	0	4	3
216	1-Sep	12-Sep	11	m	76	216	76	m	1	4	5	1	4	5	4	5	4	5	5	4	4	4	4	5	4	4	4	5		5	5	3	4	4
218	10-Aug	13-Sep	34	f	75	218	75	f	1	6	5	1	0	0	3	2	2	2	3	3	3	3	2	2	3	3	3	0	0	4	3	3	4	4
220	16-Aug	5-Sep	20	f	73
221	7-Aug	8-Sep	32	m	85	221	85	f	2		5	2	3	4	3	3	2	3	4	4	4	4	3	4	4	4	4	4	3	4	3	4	4	0
222	2-Aug	19-Sep	48	f	65	222	40	f	4	6	1	2	2	2	3	3	2	2	3	3	2	2	4	5	4	5	4	5	4	4	4	3	3	3
224	13-Aug	7-Sep	25	f	67	224	67	f	3		5	1	5	5	5	5	5	5	5	5	5	5	5	5	5	5	5	5	5	3	5	5	5	5
228	24-Aug	20-Sep	27	f	89	228	89	f	3	4	5	1	5	5	5	4	3	2	4	4	2	2	5	5	0	5	3	0	5	4	3	4	5	5
230	21-Aug	23-Sep	33	f	65
233	18-Aug	11-Sep	24	m	84	233	84	f	1	3	5	2	5	5	5	5	5	5	5	5	5	5	5	5	5	5	5	5	5	5	5	5	5	5
236	30-Aug	6-Sep	7	m	79	236	32	m	1	15	1	2	3	4	4	3	3	3	4	3	4	4	3	4	4	3	4	5	3	3	3	3	3	4
237	31-Aug	10-Sep	10	m	75
240	2-Sep	7-Sep	5	f	89	240	89	f	3		5	2	4	4	4	4	4	2	4	4	4	4	3	3	4	4	3	4	4	3	3	3	3	3
243	2-Sep	12-Sep	10	m	83	243	83	m	1	4	5	1	3	3	3	4	4	3	3	2	3	3	2	3	4	3	2		4	3	3	3	3	0
246	2-Sep	22-Sep	20	f	81
248	8-Sep	16-Sep	8	f	81
250	6-Sep	14-Sep	8	m	84	250	84	f	3	4	5	1	4	4	4	4	4	4	3	4	3	4	4	5	4	4	4	4	3	3	4	3	4	3
253	8-Sep	16-Sep	8	m	74
257	13-Aug	13-Sep	31	m	80	257	48	m	1	7	5	2	5	5	5	5	5	5	5	5	5	5	5	5	5	5	5	5	4	5	5	3	5	4
259	10-Sep	19-Sep	9	m	66	259	57	m	1	4	5	2	4					4			4		4				4	4	4	4	4	4	4	4
260	9-Sep	27-Sep	18	m	84
261	10-Sep	17-Sep	7	m	84
264	11-Sep	21-Sep	10	m	72	264	72	f	1		5	2	5	5	5	5	5	5			5	5	5	5	5	5		5	1	5	5	5	5	5
265	11-Sep	26-Sep	15	f	91	265	60	f	4	4	5	2	5	5	5	5	5	4	5	4	5	5	5	5	5	3	4		4	4	4
270	13-Sep	27-Sep	14	f	90
271	14-Sep	23-Sep	9	m	23
277	14-Sep	26-Sep	12	f	82	277	43	f	1	12	1	2	4	4	3	3	1	1	4	2	4	4	3	3	3	4	3	5	4	4	4		1	1
280	16-Sep	21-Sep	5	m	79	280	56	f	1	12	3	2	4	4	4	4	4	4	5	5	5	5	4	5	4	3	3	4	4	3	3
281	16-Sep	27-Sep	11	f	89	281	63	m	1	12	5	2	4	4	4	5	4	4	4	4	5	4	4	5	4	4	4	5		3	4	3	4	4
286	17-Sep	29-Sep	12	m	84
287	21-Sep	27-Sep	6	f	83	287	83	f	1	7	5	1	4	4	4	4	3	3	4	3	5	4	4	5	4	3	3	4	4	3	4	3	3	0
288	21-Sep	30-Sep	9	m	93
289	17-Sep	27-Sep	10	m	66
307	26-Aug	2-Sep	7	f	67	307	67	f	1	4	5	1	4	4	3	3	3	3	3	3	3	3	4	4	3	3	3	4	4	3	3	2	3	3
311	20-Aug	6-Sep	17	f	85	311	85	m	3		5	2	4	4	4	4	4	4	4	4	4	4	4	4	4	4	4	4	4	4	4	4	4	4
312	2-Aug	6-Sep	35	m	75	312	77	f	1	9	5	2	5	5	5	4	3	4	5	5	5	5	4	5	5	0	4	5	4	2	2	1	4	2
313	28-Aug	6-Sep	9	m	59	313	59	m	1	8	5	1	3	4	5	3	3	3	5	4	5	3	4	4	4	4	4	4	2	4	4	4	4	4
316	26-Aug	7-Sep	12	f	58	316	58	f	1	4	5	1	5	5	5	5	5	5	5	5	5	5	5	5	5	4	5	5	5	5	5	5	5	5
320	30-Aug	7-Sep	8	m	63	320	63	m	1	11	5	1	4	4	4	4	4	4	4	4	4	4	4	4	4	4	4	4	4	4	4	4	4	4
327	5-Sep	9-Sep	4	f	87	327	87	f	3	2	5	1	4	4	4	4	4	4	4	4	4	4	4	4	4	4	4	4	4	4	4	4	4	4
330	6-Sep	12-Sep	6	m	76	330	77	m	1	4	5	1	5	5	5	5	5	5	5	5	5	5	5	5	5	5	5	5	5	5	5	5	5	5
331	26-Aug	8-Sep	13	m	87	331	62	m	1	12	1	2	5	4	5	5	5	4	5	5	5	5	5	5	5	4	4	5	5	4	5	5	5
334	4-Sep	13-Sep	9	m	72	334	25	f	2	17	2	4	2	3	3	4	2	1	2	2	3	3	3	3	3	3	3	4	3	0	0		0	2
335	7-Sep	13-Sep	6	m	51	335	51	m	1	9	2	1	5	5	5	5	5	5	5	5	5	5	5	5	5	5	5	5	5	5	5	5	5	5
338	8-Sep	15-Sep	7	m	63	338	63	f	2	9	5	2	5	5	5	5	5	5	5	5	5	5	5	5	5	5	5	5	5	5	3	5	5	0
339	5-Sep	16-Sep	11	f	91	339	92	m	3		5	3	4	4	4	4	4	4	4	4	4	4	5	5	5	5	5	5	5	4	4	3	3	3
340	6-Sep	16-Sep	10	m	70	340	70	f	2	2	5	2	4	4	4	4	4	4	4	4	4	4	4	4	4	4	4	4	4	4	4	4	4	4
341	5-Sep	16-Sep	11	f	90	341	90	f	3	4	5	1	4	4	4	5	2	3	5	5	5	5	5	5	5	5	4	4	4	4	5	3	4	4
345	13-Sep	23-Sep	10	m	82	345	79	m	1		5	2	4	4	4	4	5	4	5	5	4	4	4	5	4	4	4	4		5	5	4		4
346	6-Sep	19-Sep	13	m	87	346	87	m	1	15	5	1	5	5	5	5	5	5	5	5	5	5	5	5	4	4	4	4	4	3	3	3	3	3
355	9-Aug	22-Sep	44	m	82
356	12-Sep	22-Sep	10	m	54	356	54	m	2	9	1	1	5	5	5	5	5	5	5	5	5	5	5	5	5	5	5	5	5	4	5	5	5	5
357	12-Sep	22-Sep	10	m	60	357	60	f	1	4	3	1	5	5	5	5	5	5	5	5	5	5	5	5	5	5	5	5	5	5	5	5		5
359	20-Sep	23-Sep	3	f	81	359	81	f	4	3	5	1	4	4	4	4	3	3	4	4	4	4	5	5	5	5	5	5	5	5	5	5	5	5
361	12-Sep	23-Sep	11	f	82	361	82	f	1	3	5	1	4	4	4	4	4	4	4	4	4	4	4	4	4	4	4	4	4	4	4	4	4	4
362	9-Sep	23-Sep	14	f	90	362	90	f	3	0	5	2	4	4	4	4	4	4	4	4	4	4	4	4	4	4	4	4	4	4	4	4	4	4
364	21-Sep	26-Sep	5	f	75	364	51	f	3		2	2	5	5	5	5	4	3					4	5	5	4	3	5		4	3
368	17-Sep	27-Sep	10	f	89	368	89	f	3	0	5	1	5	5	5	5	5	5	5	5	5	5	5	5	5	5	5	5	5	4	4	4	4	4
369	24-Aug	27-Sep	34	m	87	369	87	f	3	4	5	2	4	4	4	4	4	4	5	5	5	5	5	5	4	4	4	4	4	4	4	4	4	4
373	28-Aug	9-Sep	12	m	40	373	40	m	1	19	1	1	5	5	4	4	4	3	4	4	4	4	3	4	5	4	4	4	3	3	0	1	4	3
376	7-Sep	12-Sep	5	m	68	376	43	m	4	4	5	2	3	3	3	4	4	4	4	4	4	4	4	4	4	3	3	4	4	3	3	3	3	3
377	11-Sep	15-Sep	4	f	29	377	29	f	1	18	1	1	5	5	5	3	4	5	5	5	5	5	3	4	3	4	4	5	4	3		5	5	5
380	16-Sep	21-Sep	5	m	65	380	65	m	1	4	5	1	4	4	4	4	4	4	4	4	4	4	4	4	4	4	4	4	4	3	4		4	4
3371	15-Sep	28-Sep	13	m	71	3371	71	m	2	1	5	1	5	5	5	4	5	5	5	5	5	5	5	5	4	4	4	4	3	4	4	4	4	4
3372	26-Aug	28-Sep	33	m	67	3372	67	m	1	4	5	1	5	5	5	5	5	5	5	5	5	5	5	5	5	5	5	5	5	5	5	5	5	5
3375	5-Sep	30-Sep	25	f	95
154	24-Aug	8-Sep	15	m	72	154	30	m	2	12	1	2	4	4	4	4	4	4	4	4	4	4	3	4	4	3	3	4	3	3	4		4	3
4	20-Aug	8-Sep	19	m	74	4	74	m	1	4	5	1	5	4	5	3	3	2	5	5	5	5	4	3	4	3	4	4	4	2	2	2	3	2
17	26-Aug	8-Sep	13	f	75	17	75	f	3	3	5	1	4	5	5	5	5	5	5	5	2	2	5	5	5	5	5	0	0	5	5	0	0	0
23	2-Sep	21-Sep	19	m	81	23	49	m	1	9	1	2	4	4	4	4	4	4	4	4	4	4	4	4	4	4	4	4	4	4	4	4	4	4
41	16-Sep	22-Sep	6	m	83	41	58	f	1	6	3	2	4	4	3	4	3	3	4	4	4	4	4	4	4	4	4	4	4	4	4	3		5
46	18-Sep	28-Sep	10	m	84	46	39	m	1	9	2	2	4	4	4	5	4	4	4	3	4	4	4	4	4	4	4	4		3	4	2	3	4
244	31-Aug	10-Sep	10	m	79
363	2-Sep	25-Sep	23	f	71	363	71	f			5	1	5	5	5	5	5	5	4	4	4	5	5	5	4	4	4	5	5	4	4	5	5	5
229	13-Aug	13-Sep	31	f	80	229	58	f	1	7	3	2	5	5	5	5	5	5	5	5	5	5	4	4	4	3	2	4	3	2	2	2	2	2
347	13-Sep	19-Sep	6	f	60	347	60	f	1	12	1	1	5	5	5	5	4	3	5	5	5	5	5	5	5	5	5	5	4	5	5	4	4	4
155	25-Aug	2-Sep	8	f	67
7	14-Aug	7-Sep	24	m	80
38	14-Sep	23-Sep	9	m	73	38	44	f	1	12	1	2	4	4	4	4	3	3	4	4	4	3	4	4	4	4	3	4	4	3			3
212	28-Aug	6-Sep	9	f	83
241	2-Sep	12-Sep	10	f	83	241	83	f	3	0	5	1	4	4	4	4	4	4	4	4	4	4	4	4	4	4	4			3	4	4	4	4
269	11-Sep	16-Sep	5	f	81
351	10-Sep	20-Sep	10	m	88	351	88	m	2	9	5	1	4	4	4	3	3	3	4	4	4	4	4	4	4	4	4	4		3	3	4	4	4
102	31-Aug	5-Sep	5	m	76	102	76	m	1	4	5	1	5	4	5	5	5	4	4	5	4	4	3	3	4	4	4	0	2	5	5	5	4	5
106	30-Aug	6-Sep	7	m	43	106	43	m	2	16	1	1	4	4	4	4	4	4	4	4	4	4	4	4	4	4	4	4	3	3	4	3	4	4
109	5-Sep	14-Sep	9	m	68	109	68	m	1	4	5	1	5	5	5	5	5	5	5	4	5	5	5	5	5	3	5	5	4	4	5	4	5	4
119	13-Sep	16-Sep	3	f	45	119	45	f	1	12	1	1	5	5	5	5	5	5	5	5	5	5	5	5	5	5	5	5	0	5	5	5	5	5
120	13-Sep	15-Sep	2	f	90
126	19-Sep	26-Sep	7	f	52	126	52	f	4	4	5	1	4	4	5	4	5	5	5	5	4	4	5	4	4	4	5	3	3	4	4	4	4	3
130	27-Sep	30-Sep	3	m	75	130	75	m	1	0	5	1	5	5	5	5	5	3	5	5	5	5	5	5	5	5	5	5	5	3	3	4	4	2
183	23-Sep	30-Sep	7	f	54	183	54	f	4	4	2	1	5	5	5	5	5	4	5	5	5	5	5	5	5	5	5			3	3	2	4	2
170	13-Sep	25-Sep	12	m	81
101	30-Aug	8-Sep	9	m	87	101	55	m	1	12	1	2	4	4	5	5	4	3	5	5	5	5	5	5	5	4	5	5	5	4	4		5
103	28-Aug	7-Sep	10	m	40	103	40	m	1	19	6	1	5	4	5	5	4	3	4	4	4	4	4	5	4	4	4	0	3	3	0	1	4	3
108	4-Sep	8-Sep	4	f	76	108	76	f	1		5	1	4	4	4	4	4	4	4	4	4	4	4	4	4	4	4	4	4	4	4	4	4	4
116	21-Sep	22-Sep	1	m	78
129	26-Sep	29-Sep	3	f	40	129	40	f	1	9	1	1	5	5	5	5	5	5	5	5	5	5	5	5	3	4	4	4	5	5	5	4	5	4
104	23-Aug	1-Sep	9	f	52	104	52	f	1	9	1	1	4	4	4	4	3	3	4	3	3	4	3	4	0	0	0	4	4	3	3	4	4	4
323	29-Aug	8-Sep	10	f	78	323	78	f	3	2	5	1	5	5	5	5	5	5	5	5	5	5	5	5	5	5	5	5	5	5	5	5	5	5
328	8-Sep	12-Sep	4	f	74	328	74	f	3	2	5	1	5	5	5	5	5	5	5	5	5	5	5	5	5	5	5	5	5	5	5	5	5	5
235	1-Sep	14-Sep	13	f	87
111	4-Sep	8-Sep	4	f	53	111	53	f	1	4	2	1	4	4	4	5	4	4	4	4	4	4	4	4	4	4	4	4	4	3	4	3	4	4
8	20-Aug	26-Sep	37	f	48	8	49	m	2	4	5	2	5	5	5	5	5	5	5	5	5	5	5	5	5	5	5	5	5	5	5	5	5	5
153	27-Aug	5-Sep	9	f	60	153	64	m	1	4	5	2	4	4	4	5	4	4	5	5	5	5	5	5	5	4	5	4	5	4	4	3	4
156	27-Aug	8-Sep	12	m	74
158	1-Sep	23-Sep	22	f	87
173	14-Sep	29-Sep	15	f	84
203	10-Aug	8-Sep	29	m	82	203	82	m	1	4	5	1	4	0	4	5	5	5	5	5	5	5	5	5	5	0	4	5	5	0	0	0	0	0
210	4-Aug	1-Sep	28	m	72
302	11-Aug	1-Sep	21	m	77	302	47	f	4	12	1	2	5	5	4	5	4	4	5	5	5	5	5	5	5	0	3	4	3	5	5	0	0	0
308	30-Aug	5-Sep	6	f	76	308	79	m	1	0	5	2	5	5	5	5	5	5	5	5	5	5	5	5	5	5	5	5	5	5	5	5	5	5
321	4-Aug	5-Sep	32	m	71	321	70	f	1	4	5	2	4	4	4	5	5	5	4	4	4	4	3	3	4	4	4	4	4	4	4	3	3	3
348	29-Jul	20-Sep	53	f	76	348	76	f	4	0	5	1	4	4	4	4	4	4	4	4	4	4	4	4	4	4	4	4	4	4	4	4	4	4
350	29-Jul	20-Sep	53	f	52	350	52	f	1		1	1	4	4	4	4	5	4	4	4	4	4	3	4			4	4		3	4	3	3
290	24-Sep	29-Sep	5	m	79	290	79	m	3	9	5	1	4	4	4	4	4	3	5	5	5	5	5	5	4	4	3	4	4	3	3	2	3	2
310	16-Aug	2-Sep	17	f	76	310	76	f	1		5	1	4	4	4	5	5	5	5	5	5	5	5	5	5	5	5	5	5	4	4	4	4	4
342	13-Sep	28-Sep	15	m	34	342	34	m	1	12	1	1	5	5	5	5	3	1	5	5	5	5	5	5	5	3	5	4	4	3		4	4	4
3374	21-Sep	29-Sep	8	f	81	3374	81	f	3	3	5	1	4	4	5	5	5	3	4	3	5	5	3	5	5	5	4	3	4	5	5	2	3	4
105	31-Aug	2-Sep	2	f	76
254	7-Sep	25-Sep	18	m	75	254	75	m	1	0	5	1	5	5	5	5	5	3	5	5	5	5	5	5	5	5	5	5	5	3	3	4	4	2
114	8-Sep	16-Sep	8	f	46
